# Supplementary material for: Role of Ranolazine in the Prevention and Treatment of Atrial Fibrillation in Patients with Left Ventricular Systolic Dysfunction: A Meta-Analysis of Randomized Clinical Trials
Source: Diseases. 2021 Apr 16;9(2):31. doi: 10.3390/diseases9020031 (PMC8167551; doi:10.3390/diseases9020031)
Supplement: Supplementary file 1 [file diseases-09-00031-s001.zip]

Archive with 1 entries (1 files):
- diseases-1170279-supplementary.pdf
